# Supplementary material for: Sirt6 attenuates chondrocyte senescence and osteoarthritis progression
Source: Nat Commun. 2022 Dec 10;13:7658. doi: 10.1038/s41467-022-35424-w (PMC9741608; doi:10.1038/s41467-022-35424-w)
Supplement: Supplementary file 3 — Source Data [file 41467_2022_35424_MOESM3_ESM.xlsx]

## Sheet: Fig.1 and Fig. S1
		NC			OA
Sirt1	0.998951	1.13551	0.865535	0.501903	0.424802	0.304906			pcDNA3.1						pcDNA3.1-Sirt6						siRNA control						Sirt6 siRNA
Sirt2	1.02167	1.04813	0.940833	1.15925	0.804132	1.06527		p16INK4a	12.295	16.234	9.092	15.472	11.116	14.903	1.384	4.341	1.271	2.005	3.628	4.635	17.369	16.293	13.907	15.558	12.384	19.705	45.092	32.514	40.215	41.468	53.173	43.004
Sirt3	1.16104	0.938058	0.950899	1.14055	0.942046	1.18835		TNF-α	13.482	15.617	10.225	19.084	15.506	23.304	6.247	6.802	5.369	3.224	4.451	1.738	11.005	20.118	21.893	11.815	12.448	9.004	50.368	37.586	45.283	48.417	41.216	44.604
Sirt4	0.833121	1.13019	1.11669	1.10324	0.999074	0.901608														Fig. 1f
Sirt5	0.975108	1.05775	0.967145	1.20765	1.23269	0.860673
Sirt6	1.24313	0.930884	0.82599	0.346774	0.4526	0.318475
Sirt7	0.91184	1.13627	1.01234	1.04385	0.888371	1.00447			pcDNA3.1	pcDNA3.1-Sirt6	siRNA control	Sirt6 siRNA				pcDNA3.1	pcDNA3.1-Sirt6	siRNA control	Sirt6 siRNA			pcDNA3.1	pcDNA3.1-Sirt6	siRNA control	Sirt6 siRNA			pcDNA3.1	pcDNA3.1-Sirt6	siRNA control	Sirt6 siRNA
		Fig. 1b							0.862	0.015	0.931	3.429				1.023	4.185	0.904	0.214			17.364	4.391	20.378	59.274			1.429	0.106	0.963	6.719
									1.158	0.209	1.264	4.317				0.814	3.227	1.151	0.352			19.004	6.228	19.728	63.115			1.038	0.419	0.847	5.862
									1.127	0.073	1.303	3.892				0.769	3.816	0.439	0.103			11.901	3.815	13.772	54.206			0.817	0.648	1.104	7.175
control	OA			control	OA				0.941	0.126	1.105	3.773				0.348	3.715	0.751	0.157			16.581	5.302	17.116	65.819			0.629	0.335	0.739	6.224
1.162	0.318			0.982	0.362				0.895	0.118	0.496	4.052				0.896	4.021	0.917	0.136			21.194	2.117	19.297	60.537			1.135	0.315	1.203	7.607
0.803	0.521			0.741	0.161				1.236	0.101	0.843	4.439				0.957	3.51	0.852	0.21			18.337	6.493	12.894	66.446			0.931	0.116	1.149	6.183
1.279	0.103			1.273	0.093
0.921	0.062			1.132	0.242					Fig. 1g							Fig. 1h						Fig. 1i							Fig. 1j
0.899	0.195			0.864	0.311
1.492	0.452			1.062	0.121
0.762	0.329
0.872	0.619
0.998	0.394								control Ad						Ad-Sirt6						Ad-Sirt6 shRNA
1.032	0.227							p16INK4a	12.863	16.229	14.387	10.262	17.305	14.459	6.71	2.381	5.273	4.628	3.849	2.584	58.274	55.593	49.117	61.584	52.33	56.865
1.392	0.341							TNF-α	11.028	15.726	18.352	12.447	9.371	13.562	1.745	6.339	3.262	4.703	5.448	2.763	51.385	44.293	62.883	60.317	48.692	58.508
0.821	0.492							IL-6	16.347	10.29	17.008	13.307	14.115	9.572	4.902	2.118	6.749	3.228	3.081	2.654	49.602	63.093	50.281	59.764	46.551	57.902
0.905	0.501															Fig. 1k
0.763	0.116
1.184	0.104							control Ad	Ad-Sirt6	Ad- Sirt6 shRNA
1.295	0.392							3	0.5	5
0.947	0.519							4	1	4
1.284	0.093							5	1	6
1.396	0.468							3	0.5	6
1.453	0.51							3	1	5
0.703	0.621							4	1	6
0.816	0.105								Fig. 1l
0.772	0.274
1.079	0.336						control	OA			control	OA			control	OA			control	OA			control	OA			control	OA
0.714	0.107						0.602	0.401			1.252	1.33			1.007	1.503			0.738	1.011			0.691	1.348			0.822	0.825
1.182	0.119						1.374	0.616			0.687	1.226			1.411	0.756			1.043	1.232			1.107	0.836			1.159	0.728
0.929	0.417						0.609	0.106			1.346	0.915			1.495	1.426			0.664	0.758			0.774	1.224			1.181	0.543
0.918	0.458						1.454	0.67			0.942	0.763			0.905	0.69			1.158	1.101			0.928	1.08			0.737	0.559
1.258	0.532						1.31	0.573			0.646	1.343			0.691	1.592			1.057	0.701			1.127	0.908			1.26	1.199
0.801	0.605						0.887	0.291			0.573	0.965		sirt3	1.419	0.758		sirt4	1.129	0.918		sirt5	1.032	0.959		sirt7	1.01	0.707
0.721	0.084					sirt1	0.614	0.109		sirt2	1.359	1.369			0.815	1.28			1.112	0.747			0.915	1.069			0.87	0.915
0.845	0.299						0.844	0.262			1.023	0.84			0.922	1.545			0.696	0.735			1.406	1.186			0.602	1.244
1.382	0.413						0.915	0.31			0.815	0.95			0.658	1.477			0.707	1.31			1.341	0.987			1.376	1.24
0.983	0.298						0.99	0.56			1.244	1.391			0.703	0.72			1.038	1.062			1.272	0.982			1.383	0.627
1.301	0.357						0.728	0.186			0.639	0.988			1.405	0.711			0.748	0.575			0.757	1.252			0.716	0.554
0.708	0.104						1.382	0.621			1.296	1.294			0.645	1.478			1.465	0.959			1.373	1.349			1.385	1.156
0.828	0.226						0.996	0.364			0.582	0.677			1.139	0.769			0.652	1.363			1.239	1.021			1.02	1.029
1.005	0.637						0.643	0.129			0.535	0.888			0.639	1.183			1.401	0.861			1.062	0.774			1.107	0.616
0.726	0.592						0.64	0.627			1.135	1.236			0.864	1.386			1.298	1.198			0.874	1.042			0.669	0.783
1.095	0.274						1.247	0.531			1.108	0.909			1.338	1.023			0.805	0.937			0.613	1.125			0.876	0.676
0.937	0.503						1.338	0.592			0.669	0.974			1.35	1.149			0.862	1.359			0.682	1.328			0.848	0.877
0.852	0.115						0.87	0.28			0.662	1.331			0.804	0.837			0.689	0.648			0.928	0.927			1.489	1
0.785	0.618						1.085	0.423			0.893	0.787			1.15	1.53			0.954	0.734			0.733	1.419			1.235	1.214
1.413	0.291						0.772	0.215			1.195	0.833			1.209	0.817			1.255	0.631			0.749	1.166			0.911	0.719
0.801	0.475						0.984	0.356			1.172	1.32			0.629	1.466			1.018	0.886			1.49	0.902			1.025	0.924
1.173	0.133						1.277	0.552			1.243	0.929			0.663	0.66			0.916	0.617			1.001	1.306			0.753	1.261
0.714	0.39						0.894	0.296			0.877	1.318			1.076	1.134			1.449	0.805			0.707	0.773			1.231	0.772
1.337	0.174						1.053	0.402			0.569	1.079			0.849	0.602			0.846	1.361			0.604	1.012			0.731	1.196
0.882	0.192						0.716	0.177			0.718	1.026			1.175	0.848			1.39	1.303			0.608	0.942			1.019	0.909
0.796	0.301						1.266	0.544			0.96	0.604			0.872	0.703			0.624	0.657			0.94	0.994			1.277	0.736
0.718	0.118						0.675	0.15			1.22	1.028			1.364	1.236			1.458	0.816			1.078	1.404			0.631	1.266
1.023	0.451						0.682	0.154			0.578	0.607			1.27	1.21			0.905	0.998			1.114	1.336			1.139	0.895
0.947	0.506						1.263	0.542			1.316	1.207			1.058	1.471			0.801	0.67			1.142	0.921			1.186	1.268
1.162	0.238						1.466	0.677			1.16	0.665			0.76	0.917			1.398	0.74			1.146	1.011			1.345	0.954
1.348	0.571						1.327	0.584			1.074	1.151			1.36	1.048			0.714	0.779			0.75	1.338			0.674	0.852
0.764	0.081						0.761	0.207			1.317	1.066			1.19	1.294			1.218	0.636			1.197	0.851			0.702	1.045
1.109	0.595						0.984	0.356			1.03	1.11			1.329	1.003			1.285	1.097			1.006	0.828			1.232	0.881
1.228	0.204						1.362	0.608			0.754	1.126			0.613	0.94			0.603	1.267			0.917	1.402			0.781	0.847
0.903	0.107						1.36	0.607			1.201	0.73			1.144	1.232			0.761	1.372			0.651	1.405			1.021	1.03
1.172	0.382						0.892	0.295			0.873	1.329			0.692	0.642			1.082	0.867			1.147	1.094			0.783	1.043
	0.513						0.8	0.233			0.589	1.265			1.206	1.262			0.796	1.338			0.805	0.969			0.97	0.951
	0.488						1.253	0.535			1.319	1.31			1.22	1.448			1.081	1.082			1.322	1.361			1.48	0.648
	0.235						1.048	0.399			0.701	1.306			0.765	1.076			0.726	0.88			1.068	1.379			1.426	0.835
	0.09						0.807	0.238			1.125	1.387			0.944	0.759			0.815	0.583			0.872	0.686			0.651	0.876
	0.102						1.229	0.519			1.189	0.901			0.876	1.122			1.457	0.94			1.388	0.973			1.161	1.295
	0.427						0.909	0.306			0.786	0.96			1.288	1.561			1.499	0.569			1.254	1.356			1.405	1.298
	0.226						1.156	0.471			0.895	1.008			1.339	0.88			0.731	1.123			0.66	1.41			1.412	1.285
	0.398						1.126	0.451			1.259	0.845			1.029	0.844			1.315	1.278			1.433	1.345			1.252	0.861
	0.115						1.108	0.439			0.882	0.784			0.775	1.191			0.821	1.333			1.085	1.387			0.861	1.089
	0.383						1.267	0.545			1.156	1.295			0.618	0.941			0.796	0.952			0.728	0.78			0.856	1.222
	0.219						0.679	0.153			1.336	1.384			0.605	1.314			0.831	0.873			1.016	1.282			0.921	0.8
	0.404						0.813	0.242			1.112	0.586			1.464	0.838			1.467	1.29			0.812	0.932			0.685	1.231
	0.173						0.851	0.267			0.516	1.029			0.682	1.295			1.332	1.158			1.376	0.798			0.754	1.283
	0.192						0.628	0.119			1.101	1.327			1.423	1.453			1.101	1.266			0.789	1.04			0.688	1.119
	0.248						1.147	0.694			0.973	0.598			1.214	1.035			0.904	0.946			1.302	1.043			0.823	0.612
	0.405						1.021	0.381			1.029	1.338			0.762	0.692			1.286	0.859			1.359	0.856			0.876	1.194
	0.446						0.916	0.311			0.598	1.014			1.107	1.305			0.845	0.755			0.697	0.81			0.796	1.221
	0.112						0.701	0.667			1.362	1.389			0.983	0.825			0.685	1.294			0.65	1.324			1.387	1.287
	0.195						1.214	0.509			1.372	0.819			0.941	1.353			1.068	0.578			1.15	0.958			0.855	0.759
	0.371						1.186	0.491			1.031	1.318			0.614	1.509			0.779	0.77			0.953	1.339			1.286	0.83
	0.582						1.046	0.398			1.159	0.956			1	1.326			1.414	0.701			0.84	0.615			0.749	1.553
	0.479						1.361	0.607			1.334	1.366			0.737	0.993			0.823	0.999			0.868	1.265			0.672	0.713
	0.062						0.801	0.234			1.13	1.322			1.065	1.206			0.854	0.895			1.356	0.9			1.077	1.234
	0.491						0.672	0.145			1.38	0.89			0.732	0.726			0.631	0.811			1.115	0.891			0.773	0.823
	0.362							0.27				0.763				1.489				0.682				0.979				0.898
	0.569							0.533				1.4				0.95				0.969				1.384				1.1
	0.189							0.499				0.997				1.253				1.037				0.978				1.172
	0.092							0.229				0.896				0.972				1.341				0.845				0.815
	0.275							0.367				1.333				1.481				0.838				1.203				0.662
	0.341							1.001				0.66				0.791				1.001				0.913				0.63
			Fig. 1c					0.638				0.966				1.34				0.638				1.312				1.186
								0.986				0.914				0.792				0.986				0.83				0.94
								1.356				1.111				1.027				1.356				1.417				0.741
NC	OA							0.928				1.33				1.384				0.928				0.594				1.21
36.268	15.732							0.937				1.187				1.141				0.937				1.346				1.067
32.237	10.743							0.79				0.699				0.852				0.79				1.348				1.199
29.075	18.058							1.302				0.769				0.873				1.302				0.606				0.708
30.714	12.115							0.697				1.398				1.544				0.697				1.308				0.848
31.006	13.447							0.887				0.923				1.236				0.887				0.795				0.727
34.592	17.284							0.851				0.945				0.815				0.851				1.407				0.934
								0.999				1.366				1.296				0.999				0.74				1.235
	Fig. 1d							0.691				1.294				1.141				0.691				0.927				1.223
								1.092				0.879				1.431				1.092				1.141				0.89
								1.179				1.248				1.532				1.179				1.311				0.988
								0.922				0.919				1.462				0.922				0.985				1.225
								0.666				0.969				1.032				0.666				1.126				1.233
								1.005				1.288				1.575				1.005				0.709				0.642
								0.99				1.29				0.692				0.99				1.311				0.903
								0.689				1.361				1.483				0.689				0.851				1.23
								1.22				0.799				1.292				1.22				1.001				0.895
								1.37				0.946				0.675				1.37				0.936				1.284
								0.932				1.386				0.614				0.932				0.674				0.856
								1.26				0.776				1.385				1.26				0.963				1.266
								0.615				0.981				1.266				0.615				1.242				1.233
																Fig. S1a
									pcDNA3.1						pcDNA3.1-Sirt6						siRNA control						Sirt6 siRNA
								IL-6	13.369	9.369	12.429	14.187	13.975	10.022	2.655	3.563	1.665	5.118	6.211	5.99	14.718	17.799	10.591	16.011	10.997	11.299	51.346	37.133	35.283	42.129	50.854	48.795
								IL-1β	16.618	11.755	8.762	13.043	10.039	7.336	3.144	4.156	3.185	6.774	4.612	3.695	15.926	11.015	15.209	10.488	18.492	16.42	45.767	39.704	52.71	53.608	42.836	36.803
																		Fig. S1b
		pcDNA3.1	pcDNA3.1-Sirt6	siRNA control	Sirt6 siRNA				pcDNA3.1	pcDNA3.1-Sirt6	siRNA control	Sirt6 siRNA			pcDNA3.1	pcDNA3.1-Sirt6	siRNA control	Sirt6 siRNA			pcDNA3.1	pcDNA3.1-Sirt6	siRNA control	Sirt6 siRNA			pcDNA3.1	pcDNA3.1-Sirt6	siRNA control	Sirt6 siRNA
		2.601	0.161	1.827	5.314				0.855	5.498	1.423	0.169			14.349	1.354	18.486	52.014			1.022	0.349	1.265	4.563			3243.21	7241.47	1949.12	893.574
		1.373	0.128	1.328	3.606				0.796	4.706	0.588	0.1181			22.79	3.706	17.812	49.037			1.369	0.116	0.805	6.192			1864.17	5813.86	2438.15	764.471
		1.103	0.289	2.432	4.317				1.165	3.009	1.281	0.202			13.677	3.644	23.735	57.894			0.885	0.239	1.584	5.958			2006.32	7296.14	1598.98	518.202
		2.333	0.457	1.863	4.776				1.435	3.943	1.039	0.361			15.085	4.112	15.097	53.428			1.398	0.324	1.939	6.419			2365.64	7358.4	3372.7	973.104
		1.482	0.153	1.005	3.979				0.9401	4.906	1.086	0.153			21.344	7.15	11.459	46.736			1.295	0.207	0.915	5.605			3192.99	6901.99	914.702	352.596
		1.057	0.371	1.747	4.583				1.0716	3.71	1.115	0.092			19.942	2.069	14.05	50.835			0.483	0.165	1.072	4.883			1732.85	6205.98	2504.06	924.464
				Fig. S1c							Fig. S1d						Fig. S1e						Fig. S1f					Fig. S1g
	OA patients' characteristics （90 cases）																	Contro subjects （60 cases）
	ID	Age (year)	Sex	Height (cm)	Weight （kg)	BMI	Disease duration (year)	Knee x-ray (pre-and post-operation)	NSAIDs and glucosamine sulfate, etc	Diagnosis								ID	Age (year)	Sex	Height (cm)	Weight （kg)	BMI	Knee x-ray	Diagnosis
	#1603	53	female	159	63	24.9199	6.4	yes	＋	knee OA								#C11017	54	female	150	52	23.1111	yes	lower extremity necrosis due to arteriosclerosis
	#1608	69	female	161	59	22.7615	5.1	yes	＋	knee OA								#C11020	41	male	163	72	27.0993	yes	lower extremity necrosis due to arteriosclerosis
	#1611	70	female	163	70	26.3465	3.3	yes	－	knee OA								#C11021	62	female	152	54	23.3726	yes	lower extremity necrosis due to diabetes
	#1613	65	female	157	52	21.0962	7	yes	＋	knee OA								#C11023	56	female	171	78	26.6749	yes	lower extremity necrosis due to arteriosclerosis
	#1616	73	female	168	55	19.487	3.4	yes	＋	knee OA								#C11024	59	male	160	61	23.8281	yes	lower extremity necrosis due to trauma
	#1617	62	female	156	66	27.1203	4.6	yes	＋	knee OA								#C11026	58	female	164	64	23.7954	yes	lower extremity necrosis due to arteriosclerosis
	#1620	58	female	159	64	25.3155	8.2	yes	＋	knee OA								#C11029	63	female	155	60	24.974	yes	lower extremity necrosis due to arteriosclerosis
	#1622	56	male	154	68	28.6726	11.6	yes	＋	knee OA								#C11034	66	female	152	54	23.3726	yes	lower extremity necrosis due to arteriosclerosis
	#1628	58	female	155	61	25.3902	2.4	yes	－	knee OA								#C11037	45	female	159	66	26.1066	yes	lower extremity necrosis due to diabetes
	#1630	67	female	167	75	26.8923	10.2	yes	＋	knee OA								#C11042	59	female	151	53	23.2446	yes	lower extremity necrosis due to arteriosclerosis
	#1634	58	female	170	65	22.4913	7.4	yes	＋	knee OA								#C11048	48	female	153	55	23.4952	yes	lower extremity necrosis due to arteriosclerosis
	#1638	61	female	152	62	26.8352	3.5	yes	－	knee OA								#C11051	70	female	166	71	25.7657	yes	lower extremity necrosis due to diabetes
	#1643	67	male	163	83	31.2394	5.6	yes	＋	knee OA								#C11054	65	female	170	69	23.8754	yes	lower extremity necrosis due to arteriosclerosis
	#1645	61	female	162	58	22.1003	6.1	yes	＋	knee OA								#C11055	60	female	151	60	26.3146	yes	lower extremity necrosis due to arteriosclerosis
	#1652	65	female	170	62	21.4533	13.2	yes	＋	knee OA								#C11058	62	female	160	61	23.8281	yes	lower extremity necrosis due to trauma
	#1653	57	female	165	57	20.9366	4.6	yes	－	knee OA								#C11060	65	female	169	69	24.1588	yes	lower extremity necrosis due to arteriosclerosis
	#1657	59	female	163	72	27.0993	6.5	yes	＋	knee OA								#C11063	61	female	157	62	25.1532	yes	lower extremity necrosis due to arteriosclerosis
	#1660	64	female	163	54	20.3244	4.9	yes	＋	knee OA								#C11069	55	female	161	61	23.533	yes	lower extremity necrosis due to diabetes
	#1661	58	female	169	76	26.6097	2	yes	－	knee OA								#C11073	65	female	166	66	23.9512	yes	lower extremity necrosis due to arteriosclerosis
	#1665	66	female	163	73	27.4756	5.1	yes	＋	knee OA								#C11075	58	female	158	66	26.4381	yes	lower extremity necrosis due to arteriosclerosis
	#1676	63	female	160	56	21.875	12.6	yes	＋	knee OA								#C11080	59	female	153	55	23.4952	yes	lower extremity necrosis due to diabetes
	#1679	62	female	162	81	30.8642	8.8	yes	＋	knee OA								#C11084	62	female	167	67	24.0238	yes	lower extremity necrosis due to arteriosclerosis
	#1682	73	female	168	72	25.5102	5.2	yes	＋	knee OA								#C11087	57	female	156	57	23.4221	yes	lower extremity necrosis due to diabetes
	#1685	55	female	169	66	23.1084	4.5	yes	＋	knee OA								#C11088	60	female	170	74	25.6055	yes	lower extremity necrosis due to arteriosclerosis
	#1687	69	female	154	50	21.0828	9.5	yes	＋	knee OA								#C11089	56	female	150	52	23.1111	yes	lower extremity necrosis due to arteriosclerosis
	#1690	66	female	156	69	28.3531	3.8	yes	＋	knee OA								#C11094	56	female	160	61	23.8281	yes	lower extremity necrosis due to diabetes
	#1693	53	female	172	76	25.6896	2.2	yes	－	knee OA								#C11097	63	female	160	60	23.4375	yes	lower extremity necrosis due to diabetes
	#1695	57	male	159	80	31.6443	7.4	yes	＋	knee OA								#C110A8	61	female	152	59	25.5367	yes	lower extremity necrosis due to arteriosclerosis
	#1697	52	female	155	61	25.3902	5.3	yes	＋	knee OA								#C110A12	57	female	159	60	23.7332	yes	lower extremity necrosis due to diabetes
	#1699	62	female	157	54	21.9076	9.1	yes	＋	knee OA								#C110A15	59	female	150	57	25.3333	yes	lower extremity necrosis due to diabetes
	#1705	56	female	161	72	27.7767	10	yes	＋	knee OA								#C110A19	64	female	175	74	24.1633	yes	lower extremity necrosis due to arteriosclerosis
	#1711	62	female	173	81	27.0641	6.2	yes	＋	knee OA								#C110A28	53	female	162	62	23.6244	yes	lower extremity necrosis due to diabetes
	#1720	56	female	168	71	25.1559	8.2	yes	＋	knee OA								#C110A30	61	female	157	58	23.5304	yes	lower extremity necrosis due to arteriosclerosis
	#1721	54	female	164	58	21.5645	2	yes	＋	knee OA								#C110A34	65	female	160	61	23.8281	yes	lower extremity necrosis due to arteriosclerosis
	#1726	68	female	163	64	24.0882	5.6	yes	－	knee OA								#C110A38	59	female	173	72	24.0569	yes	lower extremity necrosis due to diabetes
	#1729	51	female	154	53	22.3478	7.1	yes	＋	knee OA								#C110A43	64	female	150	63	28	yes	lower extremity necrosis due to diabetes
	#1733	59	female	153	59	25.204	9.2	yes	＋	knee OA								#C110A49	52	female	159	60	23.7332	yes	lower extremity necrosis due to arteriosclerosis
	#1735	67	female	155	56	23.3091	6.7	yes	＋	knee OA								#C110A54	51	female	164	68	25.2826	yes	lower extremity necrosis due to diabetes
	#1736	51	female	158	65	26.0375	12	yes	＋	knee OA								#C110A58	66	female	169	69	24.1588	yes	lower extremity necrosis due to arteriosclerosis
	#1738	69	female	161	72	27.7767	8.3	yes	＋	knee OA								#C110A60	55	female	170	69	23.8754	yes	lower extremity necrosis due to diabetes
	#1740	63	female	160	67	26.1719	5.6	yes	＋	knee OA								#C110B23	55	female	166	66	23.9512	yes	lower extremity necrosis due to arteriosclerosis
	#1741	72	female	163	60	22.5827	7.2	yes	＋	knee OA								#C110B35	63	female	154	60	25.2994	yes	lower extremity necrosis due to diabetes
	#1744	55	female	164	55	20.4491	5.6	yes	＋	knee OA								#C110B19	60	male	170	70	24.2215	yes	lower extremity necrosis due to diabetes
	#1747	64	female	171	84	28.7268	4.9	yes	＋	knee OA								#C110B52	58	female	150	60	26.6667	yes	lower extremity necrosis due to arteriosclerosis
	#1751	54	male	160	63	24.6094	6.2	yes	＋	knee OA								#C110C24	59	female	168	68	24.093	yes	lower extremity necrosis due to diabetes
	#1756	51	female	168	77	27.2817	8.5	yes	＋	knee OA								#C110C31	65	female	169	69	24.1588	yes	lower extremity necrosis due to diabetes
	#1759	57	female	162	58	22.1003	12.2	yes	＋	knee OA								#C110C38	62	female	157	58	23.5304	yes	lower extremity necrosis due to diabetes
	#1760	67	female	153	51	21.7865	3.1	yes	＋	knee OA								#C110C45	60	female	170	70	24.2215	yes	lower extremity necrosis due to arteriosclerosis
	#1762	58	female	168	73	25.8645	1.8	yes	－	knee OA								#C110C52	63	female	164	64	23.7954	yes	lower extremity necrosis due to diabetes
	#1763	73	female	172	81	27.3797	9.2	yes	＋	knee OA								#C110C59	68	male	160	68	26.5625	yes	lower extremity necrosis due to diabetes
	#1765	64	female	164	64	23.7954	4.5	yes	＋	knee OA								#C110C67	53	female	152	64	27.7008	yes	lower extremity necrosis due to arteriosclerosis
	#1766	55	female	151	60	26.3146	7	yes	＋	knee OA								#C110C70	64	female	159	60	23.7332	yes	lower extremity necrosis due to arteriosclerosis
	#1769	70	female	155	58	24.1415	2.3	yes	＋	knee OA								#C110D10	61	female	165	65	23.8751	yes	lower extremity necrosis due to arteriosclerosis
	#1770	57	female	163	70	26.3465	9	yes	＋	knee OA								#C110D27	63	female	157	58	23.5304	yes	lower extremity necrosis due to arteriosclerosis
	#1798	58	female	166	73	26.4915	5	yes	＋	knee OA								#C110D33	47	female	160	61	23.8281	yes	lower extremity necrosis due to diabetes
	#1801	60	female	171	79	27.0169	8.5	yes	＋	knee OA								#C110D45	64	female	168	68	24.093	yes	lower extremity necrosis due to diabetes
	#1804	63	female	167	62	22.231	6.1	yes	＋	knee OA								#C110D59	66	female	157	58	23.5304	yes	lower extremity necrosis due to diabetes
	#1809	54	female	163	65	24.4646	13.2	yes	－	knee OA								#C110D65	56	female	150	52	23.1111	yes	lower extremity necrosis due to arteriosclerosis
	#1813	58	female	158	57	22.8329	8.6	yes	＋	knee OA								#C110D78	60	female	169	69	24.1588	yes	lower extremity necrosis due to arteriosclerosis
	#1816	68	female	164	66	24.539	3	yes	＋	knee OA								#C110D82	58	female	172	75	25.3515	yes	lower extremity necrosis due to diabetes
	#1817	50	female	170	75	25.9516	2.4	yes	＋	knee OA
	#1822	54	female	163	71	26.7229	8.6	yes	＋	knee OA
	#1823	62	female	165	56	20.5693	6.2	yes	＋	knee OA
	#1825	71	female	171	64	21.8871	3.6	yes	＋	knee OA
	#1827	65	female	162	61	23.2434	8.7	yes	＋	knee OA
	#1829	59	female	160	59	23.0469	2.5	yes	－	knee OA
	#1833	53	female	154	53	22.3478	10.7	yes	＋	knee OA
	#1835	71	female	157	56	22.719	5.2	yes	＋	knee OA
	#1837	64	female	158	61	24.4352	14	yes	＋	knee OA
	#1839	60	female	161	64	24.6904	3.5	yes	＋	knee OA
	#1841	58	male	169	68	23.8087	4.6	yes	－	knee OA
	#1842	64	female	163	72	27.0993	2.4	yes	＋	knee OA
	#1844	53	female	170	76	26.2976	8.3	yes	＋	knee OA
	#1845	70	female	155	54	22.4766	4.4	yes	＋	knee OA
	#1847	54	female	153	50	21.3593	3.7	yes	＋	knee OA
	#1849	62	female	164	55	20.4491	6.2	yes	＋	knee OA
	#1850	58	female	169	67	23.4586	11.8	yes	＋	knee OA
	#1852	61	female	153	56	23.9224	8.4	yes	＋	knee OA
	#1854	52	male	160	64	25	6.8	yes	＋	knee OA
	#1859	63	female	163	68	25.5937	3.2	yes	＋	knee OA
	#1862	67	female	157	52	21.0962	2.5	yes	＋	knee OA
	#1866	55	female	162	58	22.1003	6.4	yes	－	knee OA
	#1868	59	female	156	61	25.0657	8.3	yes	＋	knee OA
	#1870	63	female	153	56	23.9224	12.5	yes	＋	knee OA
	#1873	58	female	164	63	23.4236	7.6	yes	＋	knee OA
	#1874	67	female	159	61	24.1288	6.2	yes	＋	knee OA
	#1876	53	male	167	70	25.0995	7.4	yes	＋	knee OA
	#1879	71	female	162	65	24.7676	3.5	yes	－	knee OA
	#1880	62	female	157	57	23.1247	5.2	yes	＋	knee OA
	#1883	67	female	154	53	22.3478	9.3	yes	＋	knee OA
			NC	grade II moderate OA	grade III severe OA		NC	grade II moderate OA	grade III severe OA			NC	grade II moderate OA	grade III severe OA			NC	grade II moderate OA	grade III severe OA			NC	grade II moderate OA	grade III severe OA
			0.965167	0.662108	0.329335		1.18122	0.465002	0.293737			1.01644	0.645761	0.220654			1.08071	0.685225	0.367352			1.08669	0.555216	0.160916
			1.04276	0.69461	0.346527		1.06697	0.657443	0.317619			0.924933	0.675878	0.3552			1.05981	0.646561	0.140887			1.13886	0.5845	0.233146
			0.94342	0.604973	0.332956		0.974419	0.609074	0.327102			0.887135	0.704402	0.551744			0.923381	0.66095	0.223535			0.946992	0.476617	0.216906
			1.14878	0.630611	0.330787		0.906549	0.557225	0.424738			1.19337	0.740965	0.25724			0.98284	0.483979	0.28102			0.876368	0.346753	0.223593
			0.899879	0.654082	0.219258		0.870847	0.626043	0.427531			1.09481	0.653657	0.286094			0.953253	0.6346	0.219582			0.95109	0.400792	0.261762
										Figure 1E

## Sheet: Fig.2 and Fig.S2
		WT						Sirt6flox/flox						Sirt6 cKO
	Humerus	4.631	4.205	5.118	4.482	5.226	4.702	4.916	4.529	4.608	5.341	4.223	4.716	3.626	3.817	3.904	3.551	3.403	3.348
	Radius	4.237	4.846	4.903	4.373	4.815	4.162	4.814	4.338	4.711	4.512	4.904	4.006	3.928	3.772	3.616	3.105	3.342	3.218
	Ulna	4.414	4.127	4.711	4.221	4.552	4.624	4.805	4.617	4.528	4.116	4.027	4.246	3.408	3.816	3.525	3.165	3.083	3.221
	Femur	4.948	4.757	5.103	5.631	5.382	4.906	4.842	4.938	5.374	5.473	5.127	4.652	4.009	3.615	4.128	3.758	3.829	3.905
	Tibia	4.925	5.116	5.329	5.238	4.864	4.558	5.027	4.859	5.158	4.992	4.71	4.805	3.721	4.527	3.915	3.529	3.721	3.365
	Lumbar	4.836	4.615	4.904	4.361	4.769	4.616	4.726	4.415	4.631	4.843	4.558	4.901	3.826	3.942	3.632	3.164	3.423	3.628
								Fig. 2c
		Sirt6flox/flox						Sirt6 cKO
	proliferative zone	27.183	22.647	32.054	23.458	25.726	29.158	19.783	15.663	20.935	26.539	20.715	22.117
	hypertrophic zone	21.038	14.221	16.39	12.371	15.092	12.445	31.891	21.338	25.935	24.094	20.341	18.726	E16.5
	bone area	51.281	48.316	50.219	53.861	47.118	52.392	49.392	45.118	53.662	52.348	49.038	47.631
		Sirt6flox/flox						Sirt6 cKO
	proliferative zone	42.861	36.759	40.884	30.004	41.382	39.615	16.296	19.739	20.591	23.402	19.215	18.553
	hypertrophic zone	7.023	14.296	9.127	12.336	13.472	10.681	28.519	30.115	29.229	34.738	26.508	26.593	E18.5
	bone area	51.729	53.218	48.115	49.296	50.028	47.759	54.629	50.046	56.782	48.927	49.116	51.335
		Sirt6flox/flox						Sirt6 cKO
	proliferative zone	42.623	38.736	42.119	40.564	34.025	41.226	24.813	19.558	16.093	21.305	19.881	20.531
	hypertrophic zone	11.306	13.452	10.229	8.615	12.741	9.496	27.815	29.568	34.039	32.622	31.637	32.553	P0
	bone area	39.053	44.581	41.839	40.719	41.959	39.662	41.035	39.117	42.673	41.523	43.285	49.598
					Fig. 2d
		Sirt6flox/flox						Sirt6 cKO
	Col II	36.772	40.365	48.798	35.934	42.073	45.415	9.175	13.638	7.306	12.287	8.482	10.452
	Aggrecan	41.618	49.372	37.266	39.628	48.115	42.503	6.552	14.724	9.014	11.738	7.472	6.509
	Col X	6.329	9.327	3.965	10.004	7.115	5.659	39.271	44.901	48.59	37.295	40.003	46.581
						Fig. 2e
			Sirt6flox/flox	Sirt6 cKO
			13.634	42.287
			9.701	35.125
			8.528	31.972
			11.592	49.196
			4.895	42.671
			9.003	30.448
				Fig. 2f
		Sirt6flox/flox						Sirt6 cKO
	E13.5	71.825	76.261	73.438	68.417	77.395	78.762	32.302	29.724	24.593	26.108	30.748	24.619
	E14.5	74.973	72.692	77.694	65.305	80.207	68.546	35.202	31.934	22.541	27.883	30.437	26.597	p21
	E16.5	81.931	74.056	71.349	66.371	73.508	70.335	29.029	32.378	26.172	23.562	28.002	24.715
	E18.5	69.292	82.075	78.554	64.294	75.613	67.602	25.861	29.053	27.245	30.683	22.491	31.948
		Sirt6flox/flox						Sirt6 cKO
	E13.5	56.302	63.391	55.709	49.382	52.873	47.116	12.324	16.271	4.187	10.038	3.651	11.802
	E14.5	60.301	68.682	54.92	58.276	55.314	62.905	14.739	11.671	10.532	3.115	12.247	10.164	p53
	E16.5	63.491	59.342	70.012	54.538	60.276	65.772	12.398	15.063	19.187	14.904	7.629	10.338
	E18.5	54.819	51.295	57.356	61.297	55.628	59.367	16.152	10.129	13.134	7.615	11.294	9.002
					Fig. 2g
	Sirt6flox/flox	Sirt6 cKO
	1.127	0.033
	0.976	0.009
	0.806	0.051
	1.117	0.027
	0.793	0.031
	1.231	0.014
		Fig. S2a
		Sirt6flox/flox						Sirt6 cKO
	proliferative zone	44.701	51.029	49.633	42.306	57.285	58.641	32.839	29.547	30.164	28.938	33.105	30.443
	hypertrophic zone	5.759	13.407	9.857	7.992	9.639	11.248	19.803	23.447	21.542	18.695	15.092	20.006	E16.5
	bone area	41.228	38.631	44.735	39.117	49.309	39.261	43.429	48.904	42.461	44.175	46.594	43.238
		Sirt6flox/flox						Sirt6 cKO
	proliferative zone	40.213	42.316	38.749	43.395	45.617	39.501	21.934	23.805	24.782	17.005	19.592	23.355
	hypertrophic zone	11.326	4.053	15.791	12.337	9.148	16.038	29.642	32.007	31.409	30.858	28.946	33.102	E18.5
	bone area	42.595	40.196	37.113	41.003	39.805	42.315	40.108	42.905	42.045	39.085	41.652	46.189
		Sirt6flox/flox						Sirt6 cKO
	proliferative zone	42.318	48.723	38.705	41.053	44.879	43.276	20.416	19.058	17.839	21.729	22.412	18.265
	hypertrophic zone	9.015	11.287	12.349	4.769	8.752	7.661	30.19	32.489	42.516	38.115	41.284	43.908	P0
	bone area	39.723	39.284	35.294	46.992	43.715	40.21	42.636	38.115	40.092	39.416	41.704	44.695
					Fig. S2b
		Sirt6flox/flox						Sirt6 cKO
	Col II	24.184	19.248	20.306	17.574	23.683	19.859	10.994	10.923	8.067	10.392	10.435	7.573
	Aggrecan	23.279	17.893	21.819	19.861	18.701	22.832	8.515	7.471	12.612	14.918	10.83	11.085	E18.5
	Col X	7.152	6.257	9.065	11.623	5.622	10.597	44.924	39.106	44.895	41.279	38.196	42.374
		Sirt6flox/flox						Sirt6 cKO
	Col II	35.415	31.478	28.528	29.895	31.856	27.145	22.519	19.496	25.57	21.1	20.22	17.179
	Aggrecan	34.339	29.24	30.462	33.193	35.133	28.055	27.053	18.902	20.985	23.31	21.446	22.421	P0
	Col X	3.592	4.374	2.675	3.856	5.987	6.986	47.118	36.917	42.792	43.515	40.423	45.359
					Fig. S2c

## Sheet: Fig. 3 and Fig. S3
		Sirt6flox/flox						Sirt6 cKO
	p16INK4a	8.782	5.826	6.352	4.707	5.036	7.615	12.672	17.8426	16.986	11.491	10.838	16.361
	p21	6.935	8.768	5.694	7.064	5.936	7.157	15.376	12.923	19.562	14.084	18.667	11.372	6M
	p53	5.339	6.112	7.297	8.205	9.004	4.982	13.482	19.002	15.631	11.763	14.209	18.722
	HMBG1	53.148	50.197	46.718	49.905	51.418	55.227	31.974	29.704	36.216	34.527	28.772	33.118
	IL-1β	7.218	6.227	10.418	8.105	5.206	4.748	12.693	19.716	17.335	10.904	11.451	15.703
	SA-β-Gal	4.464	6.654	9.418	6.297	10.816	9.868	17.813	13.006	16.529	20.118	12.745	19.892
		Sirt6flox/flox						Sirt6 cKO
	p16INK4a	16.735	18.223	13.095	20.113	14.592	12.094	29.611	33.463	36.342	35.401	22.234	31.839
	p21	23.446	16.174	10.948	19.802	17.469	25.672	38.797	34.946	38.317	32.464	38.137	24.176	12M
	p53	12.861	21.426	15.268	24.458	18.063	20.882	31.683	38.072	29.524	36.517	37.552	30.027
	HMBG1	38.452	26.095	33.117	41.443	27.539	22.481	24.344	26.519	22.774	19.392	15.841	14.316
	IL-1β	14.936	22.683	23.338	26.039	19.372	26.349	28.157	33.184	38.369	36.756	35.926	39.662
	SA-β-Gal	21.072	19.229	18.464	23.416	17.802	22.115	36.972	41.963	37.003	40.816	30.933	48.786
		Sirt6flox/flox						Sirt6 cKO
	p16INK4a	25.054	19.889	26.763	21.342	29.271	23.045	37.398	44.352	48.311	30.253	40.155	41.872
	p21	24.955	27.366	30.336	27.684	28.973	30.617	49.923	39.931	35.247	43.209	40.627	47.554	18M
	p53	22.389	31.802	33.184	26.341	24.426	28.725	36.591	41.228	47.269	32.306	50.628	42.073
	HMBG1	18.492	21.307	20.552	15.316	25.441	14.038	12.048	8.652	10.235	7.142	9.036	6.442
	IL-1β	26.518	32.415	27.601	30.228	26.814	29.003	40.156	51.836	38.134	33.092	29.809	46.583
	SA-β-Gal	20.862	28.046	21.973	23.305	31.936	32.744	40.426	46.735	55.265	51.833	43.268	49.954
					Fig. 3a-c
		Sirt6flox/flox						Sirt6 cKO
	6M	0.5	0.5	0.5	1	1	0.5	2	4	3	3	4	3
	12M	1	1	2	1	1	0.5	4	5	3	4	5	3
	18M	3	2	3	3	3	2	6	6	5	5	4	6
					Fig. 3d
		Sirt6flox/flox						Sirt6 cKO
	6M	0	1	0	0	0	0	1	2	1	1	1	2
	12M	1	1	1	1	0	1	2	2	2	1	2	3
	18M	1	2	1	1	2	1	2	3	3	2	3	3
						Fig. 3e
		Sham						DMM
	WT	0	0	0	0	0.5	0	3	2	1	4	2	1
	Sirt6flox/flox	0.5	0.5	0	0	0	0	2	3	3	4	1	2
	Sirt6 cKO	0.5	0.5	0.5	0	0	0	4	5	6	6	6	5
						Fig. 3f
		WT						Sirt6flox/flox						Sirt6 cKO
	p16INK4a	16.182	11.054	12.385	9.046	10.226	13.804	13.906	19.217	10.305	8.002	11.568	12.93	43.375	34.041	32.583	38.492	28.174	37.558
	IL-6	11.376	14.505	17.318	18.073	8.724	12.763	15.618	12.337	10.839	11.245	16.772	10.893	36.721	41.076	33.448	45.379	39.616	34.385
	p21	10.382	8.902	15.103	11.437	17.029	9.725	7.401	9.231	15.628	11.076	10.921	8.058	42.317	29.041	36.538	40.115	38.374	32.107
	p53	14.226	21.405	18.715	12.239	19.084	13.628	16.307	13.451	20.006	18.392	15.442	12.615	37.633	42.829	26.005	25.672	30.193	34.502
	IL-1β	12.817	19.046	16.735	10.153	8.038	9.542	15.392	19.048	12.532	10.816	13.006	9.256	40.114	33.735	29.524	36.709	28.321	30.467
	TNF-α	10.508	14.207	14.115	8.319	9.043	12.831	10.831	9.305	18.915	12.934	13.448	12.592	40.009	35.627	38.774	42.058	31.468	29.035
	HMGB1	7.529	10.418	12.004	9.847	8.936	7.558	11.654	9.008	10.275	12.473	7.946	10.638	1.275	3.004	4.725	1.863	2.964	3.284
								Fig. 3g
						WT	Sirt6flox/flox	Sirt6 cKO
						18.28	22.37	65.26
						19.37	17.19	74.03
						21.09	19.82	69.32
						24.09	14.28	68.8
						22.36	19.03	66.47
						20.13	20.18	62.04
							Fig. 3h
		WT						Sirt6flox/flox						Sirt6 cKO
	p16INK4a	6.324	9.296	8.714	7.495	6.611	5.731	4.474	6.471	6.612	5.472	4.01	3.281	8.036	7.812	6.065	4.98	5.933	3.753
	IL-6	4.645	5.573	3.728	4.255	4.066	7.309	4.419	6.364	3.053	5.984	7.537	5.878	3.621	6.652	3.139	7.049	7.693	6.628
	TNF-α	5.071	4.153	8.957	5.644	8.572	4.43	6.515	3.798	5.678	4.645	2.987	4.364	5.088	6.023	7.401	4.942	5.523	4.342
	HMGB1	22.324	16.409	21.054	18.153	17.178	20.673	19.754	20.001	22.914	23.152	17.589	16.382	14.116	17.354	18.891	19.625	24.816	15.953
							Fig. S3a
					WT	Sirt6flox/flox	Sirt6 cKO
					3.296	3.393	3.32
					2.94	3.124	2.983
					2.231	3.469	3.446
					3.076	2.793	3.835
					3.152	3.89	2.949
					3.335	2.468	2.413
						Fig. S3b

## Sheet: Fig.4 and Fig. S4
	control	Sirt6	Sirt6 siRNA	Sirt6+STAT5
	1.09761	0.725274	1.14155	0.975191
	0.940835	1.16326	0.983437	0.990216
	0.961559	0.930905	1.06645	0.934137
	control	Sirt6	Sirt6 siRNA	Sirt6+STAT5
	0.859429	0.384122	1.09845	0.737468
	0.970262	0.304864	1.1709	0.683404
	1.17031	0.188043	0.941446	0.821527
		control			Sirt6			Sirt6 siRNA			Sirt6+STAT5
	IL-15	0.837158	1.01975	1.13896	1.19841	1.09791	1.10935	1.07121	1.19255	0.998545	1.23127	0.890113	1.05585
	p16INK4a	0.972612	1.04123	0.986158	0.302358	0.334302	0.393515	1.17007	1.04148	1.03422	0.846256	0.792826	0.865045
	IL-6	1.02344	0.971807	1.00475	0.34473	0.273187	0.384683	1.06184	0.984293	1.17502	0.74222	0.892946	0.914
				Fig. 4e
		PBS Ad-control	PBS Ad-Sirt6	IL-15 Ad-control	IL-15 Ad-Sirt6
		0.3096	0.2657	1.2831	0.1462
		0.1941	0.1873	1.4095	0.1805
		0.1467	0.1924	1.6176	0.2137
			Fig. 4g
	0	0	1.04273	1.79069			0	0	1.02599	1.90702
	0	0	0.932706	1.58096			0	0	0.84622	1.59244
	0	0	1.00457	1.73077			0	0	1.03779	1.6719
	1.0094	1.64561	0.253565	0.72374			1.02812	1.74467	0.581563	0.815545
	0.742152	1.70814	0.402713	0.908879			0.92367	1.84821	0.25005	0.667024
	1.24845	1.47758	0.371248	0.665642			1.04821	1.42745	0.333077	0.829294
				Fig. 4i
	1756.22	1430.09	1503.5	1387.66	1417.83	1648.32	1859.04	1638.99	1544.57	1418.48	1929.05	1387.66
	16598.3	13027.2	15996.2	13852.1	13209.6	14986.9	7298.16	6528.73	5876	6159.62	5536.24	6251.59
				Fig. 4j
	0.809	0.381	3.281	0.937			0.707	0.415	2.984	1.115
	0.812	0.449	2.964	1.182			0.875	0.226	3.367	1.034
	1.102	0.297	3.689	0.865	p16		1.158	0.306	2.749	0.926	IL-6
	1.353	0.317	2.872	0.962			1.112	0.274	2.661	0.889
	1.251	0.258	3.252	1.163			1.217	0.404	3.193	0.948
	0.702	0.403	3.462	1.039			0.935	0.263	2.836	1.005
				Fig. 4k
	1.028	0.284	3.481	0.924			0.783	0.147	2.692	1.026
	1.116	0.163	2.973	1.103			0.992	0.402	2.893	1.414
	1.021	0.396	3.815	1.614	TNF-a		1.116	0.328	3.058	0.427	MMP3
	0.993	0.275	2.757	1.026			1.037	0.225	3.651	0.563
	0.872	0.158	3.104	0.562			1.056	0.164	2.774	0.905
	0.945	0.336	2.99	1.103			1.217	0.249	2.935	1.003
					Fig. S4c

## Sheet: Fig.5
		quantification
	1.01291	0.645287	0.260669	0.34839
	0.894189	0.586191	0.248386	0.286836
	1.0929	0.685545	0.270244	0.215997
	1.12619	0.744551	0.405428	0.373683
	1.03154	0.624603	0.511038	0.331229
	0.842267	0.76763	0.369083	0.406938
		Fig. 5e
	PBS						IL-15
	273.715	436.846	192.553	562.957	389.112	783.449	3562.76	2996.73	3812.87	3972.35	3381.6	3783.81
	439.667	502.475	476.542	573.904	612.774	363.482	2001.14	1895.64	2349.84	2152.45	1903.67	2479
						Fig. 5h
			WT STAT5						MUT STAT5
	4538.73	4609.34	4258.37	3995.27	4182.56	4000.26	1902.3	2376.22	1784.84	1905.85	2183.55	2000.2
	1299.36	1037.24	1095.94	1100.12	1135.3	1358.27	1300.49	1128.77	1002.2	1463.85	1376.22	1555.21
						Fig. 5k

## Sheet: Fig.6 and Fig. S6
		1:10	1:20	1:30	1:40				12	24	36	48
		80.186	92.127	94.512	94.419				7.481	13.753	12.824	13.019
		78.372	98.169	93.298	95.337				8.135	11.351	10.905	10.338
		72.193	95.304	92.356	90.205				6.924	10.296	11.673	9.275
		Encapsulation efficiency (%)								Drug loading (%)
							Fig. 6c
		2h	6h	8h
		0.8829	0.9274	0.8925
		1.0398	0.8637	1.1237
		0.6732	1.0972	1.5529
			Fig. 6h
			Cy5.5 labeled-PP-MDL-800 NPs					Cy5.5 labeled-tgg2-PP-MDL-800 NPs
	1h	6.536	11.418	5.741			21.319	30.284	24.725
	3h	7.642	10.987	12.053			34.706	49.228	40.432
	6h	12.004	8.621	14.108			62.115	78.659	80.831
			Fig. 6j
		Cy5.5 labeled-PP-MDL-800 NPs						Cy5.5 labeled-tgg2-PP-MDL-800 NPs
	1h	10.058	8.593	4.172				16.453	20.116	32.928
	3h	3.851	9.264	10.337				31.706	41.502	38.117
	6h	12.006	7.716	8.378				58.389	72.193	79.642
				Fig. s6c

## Sheet: Fig.7 and Fig. S7
		3w						4w
	control	24.728	20.772	19.983	18.069	21.337	26.373	33.114	35.903	38.716	41.539	31.482	36.992
	5	17.903	19.005	18.362	14.473	13.225	16.105	19.004	20.935	26.782	24.386	21.337	20.335
	10	8.264	10.175	9.203	8.761	11.239	7.684	3.104	1.078	2.621	2.336	1.549	1.126
	20	15.336	14.558	17.219	19.703	16.437	14.118	23.561	19.807	20.118	21.533	19.892	25.605
						Fig. 7a
		control						5						10						20
	p16INK4a	29.76	34.862	25.156	28.708	32.734	31.309	31.243	23.239	34.027	30.552	21.156	30.029	9.673	15.708	17.238	13.816	11.021	10.784	23.023	29.445	31.243	26.639	34.293	32.581
	p21	26.138	35.729	21.008	30.105	29.562	33.782	28.631	30.814	22.373	20.972	34.163	21.346	11.238	10.019	14.118	12.205	9.106	17.122	31.062	27.615	24.727	32.793	25.118	22.164
	p53	31.554	24.835	36.191	27.036	31.003	29.459	30.192	25.422	28.295	32.603	23.418	29.052	8.004	13.415	9.317	16.701	11.004	12.304	29.341	33.178	27.814	30.925	21.434	28.517
	HMBG1	11.713	14.336	18.903	12.825	15.294	17.109	13.402	19.003	10.816	17.251	9.275	16.554	34.904	31.682	36.226	29.104	27.116	30.569	9.458	19.007	11.058	15.214	13.792	14.551
	TNF-α	43.358	30.927	34.939	39.793	31.302	37.691	23.876	38.476	35.214	40.718	31.924	27.261	11.259	16.184	12.735	12.259	8.014	10.876	30.723	34.328	38.268	31.311	33.305	36.383
	IL-1β	31.082	38.883	35.583	42.94	30.568	33.129	29.835	33.872	21.295	38.297	36.285	42.861	7.424	11.658	11.169	18.409	15.411	12.251	34.819	38.318	36.956	31.367	33.321	30.886
	IL-6	32.418	39.605	44.861	30.829	36.794	40.215	34.093	31.172	37.814	42.662	40.629	35.186	16.752	10.683	12.823	7.875	17.795	14.387	31.337	39.184	34.695	43.764	37.397	40.929
										Fig. 7b
		3w						4w
	control	1.437	2.539	2.206	2.641	1.856	2.117	1.635	1.318	0.449	0.835	0.921	1.004
	5	2.674	1.892	2.397	2.255	3.763	2.158	1.402	1.561	1.739	1.283	1.194	1.255
	10	4.285	4.951	3.652	3.996	4.538	4.706	6.281	5.986	6.839	7.271	6.945	7.338
	20	3.613	3.265	3.957	3.493	4.474	3.186	1.936	2.074	1.877	2.318	2.004	1.953
						Fig. 7c
		5			10			20
	3W	0.983877	1.08337	0.93275	1.82521	1.77416	1.7699	1.03967	1.1271	0.843594
	4W	0.947362	0.899999	1.17264	2.36821	2.1907	2.74615	0.952982	0.809593	0.934574
					Fig. 7d
			PBS	tgg2-PP NP	tgg2-PP-MDL-800 NP
			1.318	1.394	0.293
			1.205	1.482	0.146
			1.426	1.384	0.135
			1.527	1.259	0.095
			1.322	1.553	0.122
			1.215	1.471	0.104
				Fig. 7f
		PBS						tgg2-PP NP						tgg2-PP-MDL-800 NP
	p16INK4a	14.529	12.853	10.163	12.186	13.293	16.447	11.321	14.385	12.062	17.145	12.452	15.329	5.528	6.693	5.468	5.051	4.621	5.105
	p21	10.173	13.364	14.328	9.568	12.144	10.619	13.334	11.546	10.297	14.401	12.173	8.581	3.225	4.983	4.156	3.824	4.508	3.967
	p53	12.715	10.116	17.624	13.018	19.228	8.153	14.682	18.702	9.003	11.552	10.036	13.384	2.183	5.228	4.315	3.529	5.613	2.296
	IL-1β	15.327	13.008	18.536	21.379	8.031	10.319	17.824	20.083	11.042	9.064	10.273	12.095	4.509	6.137	2.104	1.948	3.558	4.193
	TNF-α	12.238	9.345	11.312	8.615	13.416	10.926	11.803	9.002	10.225	12.036	11.031	9.481	2.041	4.116	3.052	2.107	3.005	2.384
	IL-6	11.243	9.871	10.569	13.718	12.963	9.282	8.027	13.455	10.337	12.394	9.082	13.985	3.621	1.049	1.362	2.183	3.221	4.825
	MMP13	12.987	8.223	11.274	10.645	14.905	16.309	15.118	10.936	9.442	13.635	12.004	11.025	1.087	4.873	5.183	3.295	2.003	3.416
	Col II	2.146	1.804	3.322	2.067	1.871	4.389	1.446	2.849	3.391	2.624	4.458	3.962	12.303	14.656	10.816	9.914	11.671	9.744
	Aggrecan	3.971	2.352	1.417	1.344	1.387	2.779	3.117	1.095	2.896	4.762	3.442	2.659	12.663	11.158	15.065	13.114	8.125	9.716
	HMBG1	2.004	1.896	4.561	5.117	3.206	1.772	2.715	4.005	1.238	3.18	2.441	3.492	9.475	14.726	16.382	12.052	11.332	10.901
								Fig. 7h
			PBS	tgg2-PP NP	tgg2-PP-MDL-800 NP					PBS	tgg2-PP NP	tgg2-PP-MDL-800 NP
			22.105	18.473	4.598					4.382	5.724	0.342
			19.544	20.906	6.224					6.105	6.318	0.926
			25.614	21.385	3.095					4.973	5.003	1.025
			20.369	17.119	3.713					5.629	4.769	0.758
			18.709	19.974	4.102					5.807	5.328	1.237
			19.208	22.353	5.116					5.816	6.175	0.323
				Fig. 7i							Fig. 7j
			PBS						tgg2-PP NP						tgg2-PP-MDL-800 NP
		4w	2	2	3	2	2	3	3	2	2	1	3	2	0	0.5	0	0.5	0	0.5
		8w	5	6	6	4	5	5	6	4	5	4	4	6	1	0.5	2	1	1	2
									Fig. 7k
				PBS			tgg2-PP NP			tgg2-PP-MDL-800 NP
			4W	1.02126	1.10647	0.872277	1.0773	1.06701	0.813506	1.68346	1.50387	1.75237
			8W	1.17522	1.12698	0.897803	0.896327	1.15714	0.919917	2.62634	2.48379	2.19636
							Fig. 7l
				PBS						tgg2-PP NP						tgg2-PP-MDL-800 NP
			4W	1	1	2	2	1	2	1	2	1	1	2	1	0	0	0	0	1	0
			8W	3	3	3	2	2	3	3	3	3	3	3	2	1	1	0	1	1	1
											Fig. 7m
				control	tgg2-PP NP	tgg2-PP-MDL-800 NP		control	tgg2-PP NP	tgg2-PP-MDL-800 NP
				37.831	36.385	8.235		2.634	3.261	0.116
				40.542	44.972	9.006		3.175	2.398	0.189
				45.764	37.658	8.617		3.928	3.441	0.304
				38.226	39.002	6.376		2.836	2.175	0.238
				42.553	35.138	6.597		3.721	3.223	0.102
				44.729	36.084	5.103		2.557	4.874	0.218
							Fig. 7o
						PBS	tgg2-PP NP	tgg2-PP-MDL-800 NP
						1.183	1.352	5.832
						1.625	1.574	6.384
						1.493	1.995	5.381
						1.036	0.953	6.558
						1.927	1.462	4.974
						0.868	2.573	5.885
							Fig. S7g
